# Supplementary material for: Evaluating the Effectiveness of 2D and 3D CT Image Features for Predicting Tumor Response to Chemotherapy
Source: Bioengineering (Basel). 2023 Nov 20;10(11):1334. doi: 10.3390/bioengineering10111334 (PMC10669238; doi:10.3390/bioengineering10111334)
Supplement: Supplementary file 1 [file bioengineering-10-01334-s001.zip]

Archive with 1 entries (1 files):
- bioengineering-2659858-supplementary.pdf
